# Supplementary material for: Genetic prion diseases presenting as frontotemporal dementia: clinical features and diagnostic challenge
Source: Alzheimers Res Ther. 2022 Jun 29;14:90. doi: 10.1186/s13195-022-01033-4 (PMC9245249; doi:10.1186/s13195-022-01033-4)
Supplement: Supplementary file 2 — Additional file 2: Table S1. The central findings of each patient. [file 13195_2022_1033_MOESM2_ESM.xlsx]

## Sheet: Sheet1
References	Number	Mutation	Codon 129 genotype	Country	Gender	Age at onset(year)	Symptoms duration(year)	Family History	Subtype of FTD	First symptom of disease	Disinhibition	Apathy/inertia	Loss of empathy/compassion	Perseverative/compulsive behavior	Hyperactivity	Executive difficulties	Extrapyramidal signs	Cognitive dysfunction	Mutism	Cerebellar signs	Pyramidal signs	Visual signs	Seizure	Myoclonus	PSWS on EEG	CSF 14-3-3	CSF Tau	Atrophy in structural imaging	Hyperintensity on MRI DWI/FLARE	RT-quiC	SPECT	FDG-PET	Pathology	Tau pathology	Amyloid plaques	Neurofibrillary tangles	Pick bodies	TDP-43	α-synuclein	Ubiquitin
Nitrini 2001[1]	1	T183A	NR	Brazil	F	46	2	+	bvFTD	Emotion/personality/behaviour change	-	-	-	+	-	+	-	+	-	NR	NR	NR	NR	-	-	NR	NR	NR	NR	NR	NR	NR	spongiform change most severe in the frontal and temporal cortex	NR	NR	NR	NR	NR	NR	NR
	2		NR	Brazil	M	42	4	+	bvFTD	Personality change	+	-	-	+	+	-	-	-	-	NR	NR	NR	NR	-	NR	NR	NR	NR	NR	NR	NR	NR	NR
	3		NR	Brazil	F	40	4	+	bvFTD	Emotion/behaviour change	+	+	-	-	+	+	+	+	-	NR	NR	NR	NR	-	NR	NR	NR	NR	NR	NR	NR	NR	NR
	4		NR	Brazil	M	46	2	+	bvFTD	Delusions, behaviour change, cognitive dysfunction	+	-	-	-	+	+	+	+	-	NR	NR	NR	NR	-	-	NR	NR	NR	NR	NR	NR	NR	Spongiform change in the frontal cortex	NR	NR	NR	NR	NR	NR	NR
	5		NR	Brazil	F	43	7	+	bvFTD	Personality/behaviour change, cognitive dysfunction	+	-	-	+	+	+	+	+	-	NR	NR	NR	NR	-	NR	NR	NR	NR	NR	NR	NR	NR	NR
	6		NR	Brazil	M	49	5	+	bvFTD	Emotion/behaviour change	-	+	-	+	-	-	+	+	-	NR	NR	NR	NR	-	-	NR	NR	Cortical and subcortical	NR	NR	NR	NR	NR
	7		NR	Brazil	M	49	4	+	bvFTD	Emotion change, cognitive dysfunction	-	+	-	-	+	-	-	+	-	NR	NR	NR	NR	-	-	NR	NR	None	NR	NR	NR	NR	NR
	8		NR	Brazil	M	44	3	+	bvFTD	Emotion change, cognitive dysfunction, parkinsonism	+	+	-	+	-	-	+	+	+	NR	NR	NR	NR	-	-	NR	NR	NR	NR	NR	NR	NR	NR
	9		NR	Brazil	M	47	9	+	bvFTD	Emotion/behaviour change, cognitive dysfunction	-	+	-	-	-	+	+	+	+	NR	NR	NR	NR	+	-	NR	NR	Cortical and subcortical	NR	NR	NR	NR	Spongiform change most severe in the frontal and temporal cortex and the striatum	NR	NR	NR	NR	NR	NR	NR
	10		NR	Brazil	M	37	2	+	bvFTD	Emotion/behaviour change, cognitive dysfunction	+	+	-	+	+	+	-	+	-	NR	NR	NR	NR	-	NR	NR	NR	NR	NR	NR	NR	NR	NR
	11		NR	Brazil	F	45	NA	+	bvFTD	Emotion change	-	+	-	+	-	-	+	-	-	NR	NR	NR	NR	-	-	NR	NR	Cortical and subcortical	NR	NR	NR	NR	NR
	12		NR	Brazil	M	40	NA	+	bvFTD	Emotion change, parkinsonism	NR	+	NR	NR	NR	NR	+	-	-	NR	NR	NR	NR	-	-	NR	NR	Cortical and subcortical	+	NR	Normal	NR	NR
Hall 2005[2]	1	H187R	NR	America	F	32	22	+	bvFTD	Personality change	+	+	+	-	-	+	+	NR	NR	+	NR	NR	+	NR	NR	NR	NR	NR	NR	NR	NR	NR	Detergent-insoluble PrP was elevated	-	-	-	-	-	-	NR
	2		NR	America	F	30	Alive (had 22 years)	+	bvFTD	Personality/emotion change	+	-	-	-	-	-	+	NR	NR	+	NR	NR	+	NR	NR	NR	NR	NR	NR	NR	NR	NR	NR
	3		NR	America	M	24	Alive (had 11 years)	+	bvFTD	Personality/emotion change	+	-	-	-	-	-	+	NR	NR	-	NR	NR	-	NR	NR	NR	NR	NR	NR	NR	NR	NR	NR
	4		NR	America	M	29	Alive (had 6 years)	+	bvFTD	Personality change	+	-	-	-	-	-	-	NR	NR	-	NR	NR	-	NR	NR	NR	NR	NR	NR	NR	NR	NR	NR
Woulfe 2005[3]	1	Q217R	129VV	Canada	F	45	13	+	bvFTD	Cognitive dysfunction	+	-	-	+	-	+	+	+	+	-	NR	+	-	NR	NR	NR	NR	None	-	NR	NR	NR	Spongiform change in the frontal cortex	+	+	+	NR	NR	NR	NR
Clerici 2008[4]	1	E196K	129MM	Italy	F	75	1.5	-	bvFTD	Cognitive dysfunction, emotion change	+	+	-	+	-	+	-	+	+	-	-	NR	+	+	-	+	Elevated(13563 pg/ml, normal range, 66– 276 pg/ml)	Asymmetrical frontal and temporal	+	NR	NR	NR	NR
Giovagnoli 2008[5]	1	P102L	129MV	Italy	F	46	Alive (had 6 years)	+	bvFTD	Personality/behaviour change	+	+	+	-	-	+	+	+	-	+	+	+	-	-	-	-	slightly increased (400 pg/ml: normal values 89.4–276 pg/ml).	Gerenal atrophy	+	NR	Decreased perfusion in the left superior parietal and temporal cortex, and the left thalamus	NR	NR
Alzualde 2010[6]	1	Y218N	129VV	Spain	F	61	6.5	+	PPA	Cognitive dysfunction, nonfluent aphasia	-	-	-	-	-	+	-	+	+	-	-	NR	-	+	-	NR	NR	NR	-	NR	Asymmetric bifrontal and parieto-occipital hypoperfusion more pronounced in the left hemisphere	NR	Spongiform change in the frontal and temporal cortices	+	+	+	NR	-	-	+
	2		129VV	Spain	F	54	Alive (had 0.8 years)	+	bvFTD	Emotion/behaviour change	-	+	-	-	-	+	-	+	-	-	-	-	-	-	-	NR	NR	Frontal and temporal lobe	-	NR	NR	NR	NR
Beck 2010[7]	1	G54S	129MM	England	F	43	5	-	PPA	Effortful, unclear speech	-	-	-	-	-	-	+	+	+	NR	NR	NR	NR	NR	-	-	+	Severe cortical atrophy	-	NR	NR	NR	Widespread distribution of abnormal prion protein in the cerebral and cerebellar cortices
	2	D167N	129MM	England	M	33	2	-	PPA	Cognitive dysfunction, emotional lability and aggressive outbursts	+	-	-	-	-	-	+	+	NR	NR	+	NR	NR	NR	-	NR	NR	Moderate frontotemporal cortical atrophy.	-	NR	NR	NR	NR
Jansen 2010[8]	1	Q227X	129MV	Netherland	F	42	3	+	PPA	Parkinsonism, cognitive dysfunction	-	-	-	-	-	-	+	+	+	-	-	NR	+	-	NR	NR	NR	Left frontal and temporal lobe	NR	NR	Hypoperfusion in the left frontal and temporal cortex extending into the parietal cortex	NR	Spongiform change in the cortex	NR	NR	NR	NR	NR	NR	NR
Bernardi 2011[9]	1	Seven extra-repeat insertional mutation	129MV	Italy	F	39	6	+	bvFTD	Emotion/behaviour change	-	+	-	+	+	-	-	-	+	-	NR	NR	+	-	NR	NR	NR	NR	NR	NR	NR	NR	NR
	2		129MV	Italy	M	35	Alive (had 6 years)	+	bvFTD	Behaviour change	-	+	-	-	-	+	-	-	+	-	NR	NR	-	-	NR	NR	NR	NR	NR	NR	NR	NR	NR
	3		129MV	Italy	F	30	Alive (had 13 years)	+	bvFTD	Behaviour change	-	+	-	-	-	+	+	-	-	-	NR	NR	+	+	-	NR	NR	NR	NR	NR	NR	NR	NR
Jansen 2011[10]	1	G131V	129MM	Netherland	F	36	15.7	+	bvFTD	Personality change, cognitive dysfunction	+	+	+	-	-	-	+	+	-	+	NR	-	-	+	-	NR	NR	Frontal cerebral cortex and cerebellum	NR	NR	NR	NR	Severe atrophy of the frontal cerebral cortex and mild atrophy of the cerebellum, no spongiform degeneration. Immunohistochemistry for PrP also showed widespread diffuse positivity in the cerebral cortex and striatum, mainly in a reticular or linear pattern. Tau-positive neuropil threads in all areas of the cortex, striatum, thalamus (medial nucleus).	+	+	+	NR	NR	NR	NR
Kumar 2011[11]	1	Twelve octapeptide repeat insertion	NR	America	F	45	7	+	PPA	Cognitive dysfunction	+	+	+	+	-	+	+	+	+	-	NR	NR	+	NR	-	-	increased (1912pg/ml)	Gerenal, prominent in the frontal lobes	-	NR	NR	NR	striking dense multicentric plaques that were positive for PrP	+	-	+	-	NR	NR	NR
Cupidi 2013[12]	1	P39L	129MM	Italy	M	60	Alive (had 7 years)	+	PPA	progressive non-fluent aphasia	NR	NR	NR	NR	NR	NR	NR	NR	NR	NR	NR	NR	NR	NR	-	NA	NA	Frontal and temporal atrophy	-	NR	NR	NR	NR
	2	P39L	129MV	Italy	M	75	Alive (had 3 years)	-	bvFTD	NR	NR	NR	NR	NR	NR	NR	NR	NR	NR	NR	NR	NR	NR	NR	-	NR	NR	Frontal and temporal atrophy	-	NR	NR	NR	NR
Mcknigh 2013[13]	1	Five octapeptide repeat insertion	NR	England	M	50	6	+	bvFTD	NR	NR	NR	NR	NR	NR	NR	+	+	+	NR	NR	NR	NR	+	-	NR	NR	generalised cerebral atrophy but no focal abnormality	-	NR	NR	NR	NR
San Millán 2013[14]	1	A117V	NR	Spain	M	41	8	NR	bvFTD	cognitive deterioration	NR	+	NR	NR	NR	NR	NR	+	NR	NR	NR	NR	+	NR	NR	NR	NR	NR	NR	NR	NR	NR	Cortical spongiosis, axonal swellings of Purkinje cells, and gliosis were found in the cerebellum. Large multicentric plaques were found after PrP immunostaining in cerebral and cerebellar cortices	NR	NR	NR	NR	NR	NR	NR
Miguel 2013[15]	1	P102L	NR	Argentina	M	41	4	+	bvFTD	cognitive decline with disinhibited behavior and attentional deficits	+	+	-	-	-	-	-	+	NR	-	-	NR	NR	NR	-	NR	NR	high signal intensity in the basal ganglia	+	NR	NR	NR	Multicentric plaques in the neocortex	NR	NR	NR	NR	NR	NR	NR
Bernardi 2014[16]	1	P39L	129MV	Italy	M	58	Alive (had 9 years)	+	bvFTD	Personality change	+	+	+	+	+	+	-	+	-	-	NR	-	-	-	-	NR	NR	Gerenal atrophy,, prominent in mesial frontal, temporal, and posterior parietal regions	-	NR	NR	NR	NR
	2		129MV	Italy	F	75	3	±	PPA	Emotion change, speech disorder	-	+	-	+	-	+	+	+	-	-	NR	-	-	-	-	NR	NR	Gerenal atrophy, prominent in mesial frontal, temporal, and posterior parietal regions	-	NR	NR	hypoperfusion of fronto-temporal-parietal cortical areas with relative sparing of the occipital lobe, brainstem, and cerebellum.	NR
Mano 2016[17]	1	P105L	129MV	Japan	F	40	Alive (had 8 years)	+	FTD-ALS	Cognitive dysfunction	NR	NR	NR	NR	NR	NR	+	+	-	-	+	NR	NR	-	NR	NR	NR	NR	NR	NR	NR	NR	NR
	2		129MV	Japan	M	41	Alive (had 2 years)	+	FTD-ALS	Convulsion	NR	NR	NR	NR	NR	NR	+	+	-	-	+	NR	NR	-	NR	NR	NR	NR	NR	NR	NR	NR	NR
Oldoni 2016[18]	1	P39L	129MM	Italy	M	66	Alive (had 1 years)	+	bvFTD	Emotion change, cognitive dysfunction	+	+	+	-	-	-	-	+	-	-	-	-	-	-	-	-	Normal (152 pg/ml)	Frontal lobe	-	NR	NR	hypomethabolism in prefrontal cortex and insula bilaterally and in the right caudate
Kenny 2017[19]	1	R156C	129MM	England	F	69	10	+	PPA	progressive language problems and behavioural change	+	+	+	+	+	+	-	+	-	-	+	-	-	-	NR	NR	-	generalised brain atrophy	-	NR	NR	NR	NR
Ghetti 2018[20]	1	Q160X	NR	America	M	31	2	+	bvFTD	NR	NR	NR	NR	NR	NR	NR	NR	NR	NR	NR	NR	NR	NR	NR	NR	NR	NR	NR	NR	NR	NR	NR	PrP-immunoreactive plaques as well as extensive deposits in the vessel walls	+	NR	NR	NR	NR	-	NR
Sun 2018[21]	1	D178N	129MM	China	F	45	Alive (had 1 years)	+	bvFTD	Behaviour change and cognitive dysfunction	+	+	-	-	-	+	+	+	-	NR	-	NR	-	-	-	-	NR	Frontal atrophy	-	NR	NR	NR	NR
Takayanagi 2018[22]	1	E200K	129MM	Japan	M	53	4.5	-	PPA	Cognitive dysfunction	-	-	-	+	-	+	+	+	+	NR	+	NR	NR	+	-	+	+	Diffuse brain atrophy	+	NR	NR	Mild hypoperfusion is observed in the bilateral-frontal and right-temporal cortices	NR
Bagyinszky 2019[23]	1	Y225C	129MM	Korea	M	59	Alive (had 5 years)	±	PPA	Speech disorder	-	-	-	-	-	-	+	+	+	-	-	NR	-	+	-	Weak positive	Elevated(1023.7 pg/mL)	None	+	+	NR	severe decreases in the metabolismof both cerebral cortexes	NR
Fede 2019[24]	1	V189I	129MV	Italy	F	78	2.8	+	bvFTD	Ataxia, cognitive dysfunction	-	+	-	-	-	-	+	+	NR	+	-	+	-	-	-	-	Normal (392 pg/ml)	Gerenal atrophy, prominent in left frontal and temporal lobe	-	+	NR	NR	NR
Priemer 2019[25]	1	T183A	NR	Italy	M	48	11	+	FTD	NR	NR	NR	NR	NR	NR	NR	NR	NR	NR	NR	NR	NR	NR	NR	NR	NR	NR	NR	NR	NR	NR	NR	spongiform change in the cerebral cortex; cerebellar molecular layer with abundant “miniplaques	NR	NR	NR	NR	NR	NR	NR
Townley 2020[26]	1	Twelve octapeptide repeat insertion	129MV	America	F	42	Alive (had 4 years)	+	bvFTD	Behaviour change	-	-	-	-	-	+	-	+	-	-	+	-	-	-	NR	NR	NR	Cerebral and cerebellar atrophy, prominent in the left anterior temporal lobe	-	NR	NR	hypometabolism in the left > right frontal, parietal, and temporal lobes	NR
	2		129MV	America	M	39	Alive (had 4 years)	+	bvFTD	Cognitive dysfunction	+	+	-	-	-	+	-	+	-	+	+	+	-	-	NR	NR	NR	Frontal,parietal and cerebellar	-	NR	NR	hypometabolism in the frontal cortex	NR
our case	1	V180I	129MM	China	M	64	2.3	-	bvFTD	Parkinsonism	+	+	+	+	+	+	+	+	+	+	+	-	-	-	-	-	-	Moderate frontal,parietal and cerebellar atrophy	-	-	NR	hypoperfusion of fronto-temporal-parietal cortical areas	NR
